# Supplementary material for: One Health, One Hive: A scoping review of honey bees, climate change, pollutants, and antimicrobial resistance
Source: PLoS One. 2022 Feb 16;17(2):e0242393. doi: 10.1371/journal.pone.0242393 (PMC8849492; doi:10.1371/journal.pone.0242393)
Supplement: S2 Table — (XLSX) [file pone.0242393.s003.xlsx]

## Sheet: Sheet1
	Title	Seasonal variation of Brazilian red propolis: Antibacterial activity, synergistic effect and phytochemical screening	Population structure and antimicrobial susceptibility of Paenibacillus larvae isolates from American foulbrood cases in Apis mellifera in Japan	Isolation and antibiotic resistance patterns of Escherichia coli and coagulase positive Staphylococcus aureus from the digestive tract of honey bees.	Mechanisms by which pesticides affect insect immunity	One Medicine One Science: A framework for exploring challenges at the intersection of animals, humans, and the environment	Determination of tylosins A, B, C and D in bee larvae by liquid chromatography coupled to ion trap-tandem mass spectrometry	Killing them with kindness? in-hive medications may inhibit xenobiotic efflux transporters and endanger honey bees	Multi-drug resistance transporters and a mechanism-based strategy for assessing risks of pesticide combinations to honey bees	The neonicotinoids thiacloprid, imidacloprid, and clothianidin affect the immunocompetence of honey bees (Apis mellifera L.)	Immunosuppression in Honeybee Queens by the Neonicotinoids Thiacloprid and Clothianidin Chlorothalonil Exposure Alters Virus Susceptibility and Markers of Immunity, Nutrition, and Development in Honey Bees	Chlorothalonil Exposure Alters Virus Susceptibility and Markers of Immunity, Nutrition, and Development in Honey Bees	Virucides in apiculture: persistence of surrogate enterovirus under simulated field conditions	Screening Alternative Antibiotics Against Paenibacillus Larvae Subsp Larvae Strains Isolated from the Different Regions of Turkey	In vitro and in vivo susceptibility of the honeybee bacterial pathogen Paenibacillus larvae subsp larvae to the antibiotic tylosin	Pharmacophagy and pharmacophory: mechanisms of self-medication and disease prevention in the honeybee colony (Apis mellifera)	Susceptibility of four different honey bee species to Nosema ceranae.	In vitro study of the antimicrobial activity of Brazilian propolis against Paenibacillus larvae	Multilocus sequence typing, biochemical and antibiotic resistance characterizations reveal diversity of North American strains of the honey bee pathogen Paenibacillus larvae	Gene expression in honey bee (Apis mellifera) larvae exposed to pesticides and Varroa mites (Varroa destructor)	Long-Term Exposure to Antibiotics Has Caused Accumulation of Resistance Determinants in the Gut Microbiota of Honeybees	Varroa jacobsoni Oud.: Is it becoming resistant to fluvalinate?	Increased survival of honeybees in the laboratory after simultaneous exposure to low doses of pesticides and bacteria
	Citation	Regueira Neto, M. S., Tintino, S. R., Pereira da Silva, A. R., Costa, M. do S., Boligon, A. A., Matias, E. F. F., … Melo Coutinho, H. D. (2017). Seasonal variation of Brazilian red propolis: Antibacterial activity, synergistic effect and phytochemical screening. Food and Chemical Toxicology, 107, 572–580. https://doi.org/10.1016/j.fct.2017.03.052	Ueno, Y., Yoshida, E., Misumi, W., Watando, E., Suzuki, K., Hirai, Y., … Takamatsu, D. (2018). Population structure and antimicrobial susceptibility of Paenibacillus larvae isolates from American foulbrood cases in Apis mellifera in Japan. Environmental Microbiology Reports, 10(2), 210–216. https://doi.org/10.1111/1758-2229.12623	Ebrahimi, A., & Lotfalian, S. (2005). Isolation and antibiotic resistance patterns of Escherichia coli and coagulase positive Staphylococcus aureus from the digestive tract of honey bees. Iranian Journal of Veterinary Research, 6(2(Ser. 12)), 51–97.	James, R. R., & Xu, J. (2012). Mechanisms by which pesticides affect insect immunity. Journal of Invertebrate Pathology, 109(2), 175–182. https://doi.org/10.1016/j.jip.2011.12.005	Travis, D. A., Sriramarao, P., Cardona, C., Steer, C. J., Kennedy, S., Sreevatsan, S., … Murtaugh, M. P. (2014). One Medicine One Science: A framework for exploring challenges at the intersection of animals, humans, and the environment. Annals of the New York Academy of Sciences, 1334(1), 26–44. https://doi.org/10.1111/nyas.12601	Bernal, J., Martin, M. T., Toribio, L., Martin-Hernandez, R., Higes, M., Bernal, J. L., & Nozal, M. J. (2011). Determination of tylosins A, B, C and D in bee larvae by liquid chromatography coupled to ion trap-tandem mass spectrometry. Journal of Chromatography B-Analytical Technologies in the Biomedical and Life Sciences, 879(19), 1596–1604. https://doi.org/10.1016/j.jchromb.2011.03.052	Hawthorne, D. J., Dively, G. P. (2011). Killing them with kindness? in-hive medications may inhibit xenobiotic efflux transporters and endanger honey bees. PLoS ONE, 6(11), e26796–e26796. https://doi.org/10.1371/journal.pone.0026796	Guseman, A. J., Miller, K., Kunkle, G., Dively, G. P., Pettis, J. S., Evans, J. D., … Hawthorne, D. J. (2016). Multi-drug resistance transporters and a mechanism-based strategy for assessing risks of pesticide combinations to honey bees. PLoS ONE, 11(2), Arte Number: e0148242. ate of Pubaton: 01 Feb 2016. https://doi.org/10.1371/journal.pone.0148242	Brandt, A., Gorenflo, A., Meixner, M., Büchler, R., Siede, R., Meixner, M., … Buchler, R. (2016). The neonicotinoids thiacloprid, imidacloprid, and clothianidin affect the immunocompetence of honey bees (Apis mellifera L.). Journal of Insect Physiology, 86, 40–47. https://doi.org/10.1016/j.jinsphys.2016.01.001	Brandt, A., Grikscheit, K., Siede, R., Grosse, R., Meixner, M. D., Buechler, R., … Buchler, R. (2017). Immunosuppression in Honeybee Queens by the Neonicotinoids Thiacloprid and Clothianidin. Scientific Reports, 7(1), 4673. https://doi.org/10.1038/s41598-017-04734-1	O’Neal, S. T., Reeves, A. M., Fell, R. D., Brewster, C. C., Anderson, T. D., S.T., O., … Anderson, T. D. (2019). Chlorothalonil Exposure Alters Virus Susceptibility and Markers of Immunity, Nutrition, and Development in Honey Bees. Journal of Insect Science (Online), 19(3), ate of Pubaton: 01 May 2019. https://doi.org/10.1093/jisesa/iez051	Prodelalová, J., Malenovská, H., Moutelíková, R., & Titera, D. (2017). Virucides in apiculture: persistence of surrogate enterovirus under simulated field conditions. Pest Management Science, 73(12), 2544–2549. https://doi.org/10.1002/ps.4653	Ozkirim, A., Aktas, S., & Keskin, N. (2007). Screening Alternative Antibiotics Against Paenibacillus Larvae Subsp Larvae Strains Isolated from the Different Regions of Turkey. Mellifera, 7(13–14), 2–8.	Alippi, A. M., Albo, G. N., Reynaldi, F. J., & De Giusti, M. R. (2005). In vitro and in vivo susceptibility of the honeybee bacterial pathogen Paenibacillus larvae subsp larvae to the antibiotic tylosin. Veterinary Microbiology, 109(1–2), 47–55. https://doi.org/10.1016/j.vetmic.2005.03.008	Erler, S., & Moritz, R. F. A. (2016). Pharmacophagy and pharmacophory: mechanisms of self-medication and disease prevention in the honeybee colony (Apis mellifera). Apidologie, 47(3), 389–411. https://doi.org/10.1007/s13592-015-0400-z	Chaimanee, V., Pettis, J. S., Chen, Y. P., Evans, J. D., Khongphinitbunjong, K., & Chantawannakul, P. (2013). Susceptibility of four different honey bee species to Nosema ceranae. Veterinary Parasitology, 193(1/3), 260–265.	Bastos, E. M. A. F., Simone, M., Macedo Jorge, D., Egea Soares, A. E., & Spivak, M. (2008). In vitro study of the antimicrobial activity of Brazilian propolis against Paenibacillus larvae. Journal of Invertebrate Pathology, 97(3), 273–281. https://doi.org/10.1016/j.jip.2007.10.007	Krongdang, S., Evans, J. D., Pettis, J. S., & Chantawannakul, P. (2017). Multilocus sequence typing, biochemical and antibiotic resistance characterizations reveal diversity of North American strains of the honey bee pathogen Paenibacillus larvae. Plos One, 12(5), e0176831–e0176831. https://doi.org/10.1371/journal.pone.0176831	Gregorc, A., Evans, J. D., Scharf, M., & Ellis, J. D. (2012). Gene expression in honey bee (Apis mellifera) larvae exposed to pesticides and Varroa mites (Varroa destructor). Journal of Insect Physiology, 58(8), 1042–1049. https://doi.org/10.1016/j.jinsphys.2012.03.015	Tian, B., Fadhil, N. H., Powell, J. E., Kwong, W. K., & Moran, N. A. (2012). Long-Term Exposure to Antibiotics Has Caused Accumulation of Resistance Determinants in the Gut Microbiota of Honeybees. Mbio, 3(6), e00377-12-e00377-12. https://doi.org/10.1128/mBio.00377-12	Loglio, G. (1993). Varroa jacobsoni Oud.: is it becoming resistant to fluvalinate?. Apicoltore Moderno, 84, 7–10.	Dickel, F., Münch, D., Amdam, G. V., Mappes, J., & Freitak, D. (2018). Increased survival of honeybees in the laboratory after simultaneous exposure to low doses of pesticides and bacteria. PLoS One, 13(1), e0191256.
	Author(s)	M.S. Regueira Neto, Saulo Relison Tintino, Ana Raquel Pereira da Silva, Maria do Socorro Costa, Aline Augusti Boligon, Edinardo F.F. Matias, Valdir de Queiroz Balbino, Irwin R.A. Menezes, Henrique Douglas Melo Coutinho	Yuichi Ueno, Emi Yoshida, Wakako Misumi, Eri Watando, Kenta Suzuki, Yuko Hirai, Masatoshi Okura, Makoto Osaki, Ken Katsuda, and Daisuke Takamatsu	A. Ebrahimi, S. Lotfalian	R.R. James, J. Xu	Dominic A. Travis, P. Sriramarao, Carol Cardona, Clifford J. Steer, Shaun Kennedy, Srinand Sreevatsan, and Michael P. Murtaugh	J. Bernal, M.T. Martína, L. Toribioa, R. Martín-Hernández, M. Higes, J.L. Bernal, M.J. Nozal	David J. Hawthorne, Galen P. Dively	Alex J. Guseman, Kaliah Miller, Grace Kunkle, Galen P. Dively, Jeffrey S. Pettis, Jay D. Evans, Dennis vanEngelsdorp, David J. Hawthorne	Annely Brandt, Anna Gorenflo, Reinhold Siede, Marina Meixner, Ralph Büchler	Annely Brandt, Katharina Grikscheit, Reinhold Siede, Robert Grosse, Marina Doris Meixner, & Ralph Büchler	Scott T. O’Neal, Alison M. Reeves, Richard D. Fell, Carlyle C. Brewster, and Troy D. Anderson	Jana Prodelalová, Hana Malenovská, Romana Moutelíková, and Dalibor Titera	Aslı Özkırım, Serpil Aktaş, Nevin Keskin	Adriana M. Alippi, Graciela N. Albo, Francisco J. Reynaldi, Marisa R. De Giusti	Silvio Erler, Robin F. A Moritz	Veeranan Chaimanee, Jeffery S. Pettis, Yanping Chen, Jay D. Evans, Kitiphong Khongphinitbunjong, Panuwan Chantawannakul	Esther Margarida A.F. Bastos, Michael Simone, Daniela Macedo Jorge, Ademilson Espencer Egea Soares, Marla Spivak	Sasiprapa Krongdang, Jay D. Evans, Jeffery S. Pettis, Panuwan Chantawannakul	Aleš Gregorc, Jay D. Evans, Mike Scharf, James D. Ellis	Baoyu Tian, Nibal H. Fadhil, J. Elijah Powell, Waldan K. Kwong, and Nancy A. Moran	Giulio Loglio	F. Dickel, D. Münch, G. V. Amdam, J. Mappes, and D. Freitak
	Year of Publication	2017	2018	2005	2011	2014	2011	2011	2016	2016	2017	2019	2017	2007	2005	2015	2013	2007	2017	2012	2012	1993	2018
	Location	Tamandare, Brazil	17 prefectures in Japan	Shahrekord, Central Iran	Not Stated/Global	Not Stated/Global	Marchamalo, Spain	United States	United States	Germany	Germany	United States	Czech Republic	Turkey	Not Stated/Global	Not Stated/Global	Thailand	Brazil	United States	United States	United States	Italy	Norway
	Objective(s) (verbatim)	Therefore, we aimed to investigate the effect of the dry and rainy season on the antibacterial activity and chemical composition of the Brazilian red propolis to bring the possibility whether a better antibacterial activity could be assessed for the red propolis alone or in association with standard drugs.	Therefore, in this study, P. larvae isolates were collected from various areas in Japan and were investigated with regard to their genotypes and susceptibility to antimicrobials used in the apiculture industry	To isolate and examine antibiotic susceptibility of S. Aureus and E. coli in the digestive tract of spring and fall honey bees of Shahrekord apiaries in the cnetral area of Iran	Since many readers may not be familiar with the functioning of the insect immune system, in this review we give short descriptions of the different immune responses, followed by a review of published reports regarding pesticide effects on each response. . . In addition to the humoral and cellular immune responses, we also include sections on oxidative stress and behavior, as these responses are a…	This report presents and weighs the objective merits of competing health priorities and identifies gaps in knowledge that threaten health security, to promote discussion of major public policy implications such that they may be decided with at least an underlying platform of facts	For the first time a LC–MS/MS protocol has been developed to measure residues of tylosins A, B, C and D in bee larvae	Here we use verapamil inhibition to determine if 5 pesticides are substrates of MDR transporters and therefore potentially synergized by other inhibitors more likely to be encountered by honey bees	In this study, we first assess the dose effect of a standard inhibitor of MDR transporters, verapamil, on honey bee sensitivity to ivermectin. We then testthree compounds, previously shown to interact with MDR transporters in other organisms, for their potential to synergize ivermectin toxicity; fumagillin, an anti-microbial compound used to treat honey bee hives for the intestinal parasite Nosem…	In this study, we examined whether general immune defense mechanisms of adult worker honey bees are affected by sublethal concentrations of neonicotinoids.	Since disease resistance is difficult to measure directly33, we selected established functional parameters of immunity to analyse honeybee immunocompetence, namely total and differential hemocyte counts, melanisation response, and antimicrobial activity of the hemolymph. OR In this paper we report immunosuppressive effects of two neonicotinoid pesticides on general immune parameters of honeybee q…	The overall goal of this study was to investigate the impact of chlorothalonil exposure at the colony level on the antiviral, general, and social immune responses of honey bees, as well as markers of adult bee nutrition and development.	In this work, we aimed to obtain a more complete picture of the stability of viruses occurring on surfaces in apiaries, including the impact of disinfectant treatment	Here we now report the results of laboratory tests evulating a variety of antibiotics for ability to inhibit different P. l.larvae strains isolated from the different regions of Turkey	The purposes of the present work were to evaluate the susceptibility of 67 strains of P.l. larvae from diverse geographical areas to tylosin by determining their minimal inhibitory concentrations (MIC), since the information about their efficacy in vitro is quite limited and to determine the response of colonies with clinical signs of AFB to tylosin at different doses and forms of application in …	Hence, we will address the self-produced and foraged compounds in honeybee colonies and discuss the health-promoting activity of these products.	The objective of this study was to compare the infectivity of N. ceranae from different geographic origins in four different honey bee species. Also, the differential expressions of antimicrobial peptide genes of each honey bee species when exposed with N. ceranae were investigated	The objective of this study was to investigate the in vitro activity of propolis collected from various states of Brazil against P. larvae and to compare the activity of propolis with conventional antibiotics and, as a reference, two propolis samples from Minnesota, USA.	In the current research, our aim was to apply multilocus sequence typing (MLST), as an improved approach to explore genetic variability and population dynamics [of Paenibacillus larvae].	Recognizing that potential interactions between pesticides and bee pests/pathogens are poorly understood, our goal in the current project was to determine physiological responses of bees to chemical and biological threats by measuring gene expression after exposure to the ubiquitous parasitic mite Varroa destructor and a suite of pesticide threats	In this paper, we investigate antibiotic resistance in the honeybee gut microbiota using a variety of functional and sequence based assays on bees from colonies in the United States and from countries in which antibiotics have not been used in beekeeping. We report an accumulation of resistance genes specifically in the gut microbiota of honeybees within the United States, where oxytetracycline h…	--	The aim was to test whether sub-lethal doses of single biological and chemical agricultural stressors have an additive or synergistic negative effect on individual pollinator survival and immunity when encountered simultaneously.
	Study Design	Experimental	Observational descriptive	Observational analytical	Review	Review	Experimental	Experimental	Experimental	Experimental	Experimental	Experimental	Experimental	Descriptive ecological	Experimental	Review	Experimental	Experimental	Cross sectional observational	Experimental	Observational Analytical Corss section	Experimental	Experimental
	Population of interest (# of hives, type)	Africanized honey bees from Brazil, multiple apiaires	Apis Mellifera from hives all over Japan	393 Hives between multiple apiaries in the Shahrekord region of Central Iran	Not Stated/Global	Not Stated/Global	Experiment carried out in vitro, samples from Spanish apiaries	Not stated/global	Lab-reared colonies from the University of Maryland	Six lab-reared colonies	Lab queens, not stated/global	Lab hives in the Department of Entomology at the University of Nebraska	Experiment carried out in vitro	98 comb samples from 14 cities all over Turkey	Samples of infected hive products and cultures from 18 different countries	Not stated/Global	European and Asian honey bees	Hives in Brazil and Minesotta	Hives in the United States and Nova Scotia	Experiment carried out in vitro, samples from Florida hives	Hives from United States, Switzerland, Czech Republic, and New Zealand, as well as wild bumblebees	72 beehives in Bergamo district Northern Italy	Experiment carried out in vitro, 2,400 adult honey bee samples from three different colonies
	Hive/honey bee health aspects of concern	Immunocomptennce, self treatment	American Foulbrood	Honey bee dysbiosis	Immunocompetence, antimicrobial peptides, behavioural immunity	General honey bee morbidity related to increasing agricultural, such as pesticide use and monoculture	American Foulbrood	American Foulbrood, Varroa mite, Multidrug resistance transporters	Nosema, Multidrug resistance transporters	Immunocompetence	Immunocompetence	Immunocompetence, social immunity	General viral infection	American Foulbrood	American Foulbrood	American Foulbrood, European Foulbrood, varroa mite, deformed wing virus immunocompetence, chalkbrood, self medication.	Nosema	American Foulbrood	American Foulbrood	Varroa mite, immunocompetence	American Foulbrood, European Foulbrood, gut dysbiosis	Varroa mite	Immunocompetence
	Antimicrobial	Red propolis, gentamicin, imipenem	Mirosamicin, Oxytetracycline, Tylosin, Lincomycin, chloramphenicol, streptomycin, erythromycin	Gentamicin, Streptomycin, Kanamycin, Amikacin Penicillin Chloramphenicol, Nalidixic Acid, Oxytetracyclin, Erythromycin, Vancomycin, and Nitrofurantoin	Antimicrobial peptides, reactive oxygen species, RNA interference	General/not stated	Tylosins A, B, C, D	Coumaphos, t-fluvalinate, oxytetracycline	Verapamil, pristine, fumagillin, quercetin	Honey bee hemolymph	Honey bee hemolymph	Innate antimicrobials	Peracetic acid, iodophors	Sulbactam ampicillin, amoxycillin clavunolic acid, tobramycin, erythromycin, azithromycin, and rifampin	Tylosin	Beeswax, bee food jelly including royal jelly, bee venom, resin, propolis	Immunocompetence, Antimicrobial peptides	Propolis, Vancomycin, Tetracycline, Tylosin	Oxytetracycline, tetracycline, tylosin, lincomycin	Antimicrobial peptides (abaecin, hymenoptaecin, defensin1)	Oxytetracycline	Fluvalinate	Thiacloprid
	Target Microbe	Escherichia coli, Pseudomonas aeruginosa, Staphylococcus aureus	Paenibacillus larvae	Escherichia coli, Staphylococcus aureus	Bacteria, virus, fungi, parasites	General/not stated	Paenibacillus larvae	Paenibacillus larvae, varroa mite	Nosema sp.	General/not stated	General	Viruses	Paenibacillus larvae, deformed wing virus, Sacbrood virus, and slow bee paralysis virus, black queen cell virus, acute paralysis complex viruses	Paenibacillus Larvae	Paenibacillus larvae, Pseudomonas aeruginosa, Escherichia coli , Staphylococcus aureus	Enterococcus faecalis, Paenibacillus larvae, acute bee paralysis virus, black queen cell virus, deformed wing virus, sacbrood virus, Paenibacillus alvei, Galleria mellonella, Apis flavus, Aspergillus fumigatus, Aspergillus niger, Nosema apis, Nosema ceranae, Aethina tumida, Oecophylla smaragdina, insects, dead mammals	Nosema ceranae from Canada and Thailand	Paenibacillus larvae	Paenibacillus larvae	Deformed Wing Virus	Melissococcus pluton, Paenibacillus larvae	Varroa jacobsoni Oud	Enterococcus faecalis
	Discussion of climatic variables? (yes/no)	Yes	Yes	Yes	No	No	Yes	No	No	No	No	No	Yes	Yes	Yes	Yes	Yes (indirectly)	Yes	Yes (indirectly)	No	Yes (indirectly)	Yes	No
	Climate variable of interest	Precipitation, Seasonal variability (Wet vs Dry season)	Geography/general variations in climate	Temerature, seasonal variability (Spring vs Fall)	--	--	Temperature, light	--	--	--	--	--	Temperature	Geography/general variations in climate	Geography/general variations in climate	Temperature, precipitation, climate type	Geography/general variations in climate	Indirect, general climate affecting hive product antimicrobial strength	Geography/general variations in climate	--	Geography/general variations in climate	Temperature, seasonal variability, sunlight, altitude, climate zone	--
	Discussion of environmental quality? (yes/no)	No	No	No	Yes	Yes	No	Yes	Yes	Yes	Yes	Yes	No	No	No	No	No	No	No	Yes	Yes (indirectly)	No	Yes
	Environmental quality factor of interest	--	--	--	Environmental pesticides, botanical insecticides (Acacia senega extract/Artemisia annua extract/Azadirachtin/Quercetin/Terpinen-4-ol), inorganic insecticides (Sodium tetraborate), insect growth regulators (Buprofezin/Fenoxycarb/Flufenoxuron/Pyriproxyfen), neonicotinoids (Imidacloprid), organochlorines (Endosulfan/Dieldrin), organophosphates (Dimethoate/Malathion/Quinalphos)	General Insecticide and pesticide use associated with intensive agriculture	--	Environmental insecticides, neonicotinoids (imidacloprid, acetamiprid, and thiacloprid)	Environmental ivermectin and ivermectin-like pesticides, neonictonidoids	Environmental neonicotinoids (thiacloprid, imidacloprid, and clothianidin)	Environmental neonicotinoids	Environmental fungicides (chlorothalonil)	--	--	--	--	--	--	--	Environmental pesticides (chlorpyrifos, imidacloprid, amitraz, fluvalinate, coumaphos, myclobutanil, chlorothalonil, glyphosate, simazine)	Environmental broad spectrum antimicrobial exposure	--	Environmental neonicotinoid thiacloprid
	Associated organization or governing body (e.g. academic, governmental, NGO, etc)	This work was sponsored by the Conselho Nacional de Desenvolvimento Científico e Tecnologico	This study was supported by a research project for Improving Animal Disease Prevention Technologies to Combat Antimicrobial Resistance 2017–2021 FY of the Ministry of Agriculture, Forestry and Fisheries of Japan	University of Shahrekord	This project was funded by the USDA-ARS Pollinating Insects Biology, Management and Systematics Research Unit in Logan, UT. Or university of Utah	University of Minnesota	the Spanish “Ministerio de Ciencia y Tecnología” for the financial support OR University of Valladolid	United States Department of Agriculture	USDA-ARS Bee Research Laboratory and the Maryland Agricultural Experiment Station	EU and Land Hessen	EU and Land Hessen	Virginia Department of Agriculture and Consumer Services	Ministry of Agriculture of the Czech Republic	Hacettepe University	This research was supported by CIC (Comisio´n de Investigaciones Cient´ıficas de la Provincia de Buenos Aires, Argentina).	Financial support was granted by the Federal Ministry of Food, Agriculture and Consumer Protection (Germany)	V.C. was supported by a grant under the program of Strategic Scholarships for Frontier Research Network for the Joint Ph.D. Program Thai Doctoral degree from the Office of the Higher Education Commission, Thailand	University of Minnesota	This research was financially supported by a grant under The Program of Strategic Scholarships for Frontier Research Network for the Joint Ph.D. Program Thai Doctoral degree from the Office of the Higher Education Commission, Thailand	University of Florida?	Yale University	--	This work was supported by the Research Council of Norway and the Centre of Excellence in Biological Interactions project number SA-252411
	Findings	Antimicrobial compound concentration in red propolis was highest during the dry season. These compounds were found to be effective against strains of Escherichia coli, Pseudomonas aeruginosa and Staphylococcus aureus. E. coli and S. Aureus showed seasonal MIC variation, but not P. aeruginosa. Red propolis peformed better alone compared to when combined with both imipenem and gentamicin, but when …	In this study, P. larvae strains resistant to major antimicrobials for AFB control were not found in Japan, however, populations of populations of ERIC II-ST10 were increasing for an unknown reason	Difference in the number of isolates found in the two seasons was statistically significant (more found in the fall), however the difference between resistant strain profiles was not significant. The difference in temperature between the fall season compared to the spring (cooler temperatures) may not be favourable growth of S. Aureus and E. coli. E. coli was resistant to Erythromycin most strong…	Pesticide and pathoen interactions are complex and highly varied. Both synergistic and inhibitive effects were found.	Multiple, descriptive.	A variety of different tylosin compounds were found in honey bee larvae and were shown to be susceptible to changes in pH but fairly stable in response to changes in light	Verapamil inhibited MDR transporters are important in protecting honey bees from pesticides. Oxytetracycline can inhibit these transporters and increase mortality of honey bees exposed to insecticides such as coumaphos and t-fluvalinate	MDR transporter inhibition is suitably modeled by ivermectin susceptibility in Honey Bees. Fumagillin, Pristine, and quercetin can all inhibit these MDR transporters and lead to increased suceptibility to inscticides such as acetamiprid	Neonicotinoid exposure was shown to significantly affect honey bee immunocompetence, even at low levels similar to what would be found in the field.	Neonicotinoids negatively affect multiple aspects of honey bee queen immunity at sublethal concentrations	Exposure to cholothalonil and common viruses acted synergistically to reduce honey bee's ability to fight off infection	Both the peracetic acid and the iodophor-based disifectant were able to kill honey bee viruses, however the peracetic acid was negatively inhibited by temperature and organic contaminants	Antibiotic effecacy varied between P. larvae strains found in different areas of Turkey, however 3 of the antibiotics (sulbactam ampicillin, amoxycillin clavunolic acid, and rifampin) consistantly displayed better performance than the others.	Tylosin is able to safely treat honey bee colonies infected with AFB with minimal risk of resistance	Honey bee antimicrobial products are effective at treating in-hive parasites and pathogens.	European and Asian honey bees displayed different tolerances and expression of AMP's in response to to geographically distinct isolates of N. ceranae	Brazillian propolis was able to effectively treat a broad range of P. larvae strains, although not as effectively as terramycin and tylosin	Seven P. larvae genomic loci where identified for use in a MLST scheme to distinguish unique strains of the pathogen. Antibiotic resistance in North American P. larvae appears to be low.	Exposure to varroa mite significantly altered immune system and metbaolism related gene expression in honey bees. Exposure to chemicals and ollutants also caused changes in gene expression, although less drastically than varroa parasitism. Sometimes these two factors acted synergistically to produce an even stronger effect.	These gut bacterial communities have accumulated an abundant and diverse set of tetracycline resistance genes. These genes are in low abundance in countries where tetracycline use is banned as well as in wild populations of bees such as bumblebees.	Suceptibility to Fluvalinate differs between colonies.	Simultaneous exposure to chemical (neonicotinoidal) and and pathogenic (bacterial) stressors increase honey bee immune response and corresponding survival.
	Statistical analysis	ANOVA, Tukey's test	None	Chi-squared	None	None	Not stated	ANOVA	t-tests, LC50 (μg/ml)	U test, K.–W. test	Mann–Whitney U test	Dunnett’s multiple comparison test	Mann–Whitney U test	Duncan test, means±standard error	Wilcoxon two-sample test, Mantel Haenszel Chi-square test, Fisher exact test (two tails)	None	ANOVA, Tukey-HSD test, Kruskal–Wallis H test, Mann–Whitney U test	ANOVA, post-hoc Tukey’s HSD test	Tajima’s D test, Fu and Li’s D test, Fu and Li’s F test, Fu’s Fs test	ANOVA	None	None	Kaplan-Meier survival analysis with a log-Rank test, single log-Rank test, ANOVA, Kruskal-Wallis test, and Man-Whitney U-test
	Measure of signicance	p < 0.05	None	p < 0.005	None	None	p < 0.05	p < 0.05	p < 0.01, p < 0.002, p < 0.0002, p < 0.0001	p < 0.0001	p < 0.001, p < 0.0001	a = 0.05	p < 0.05	None	p < 0.05	None	p < 0.001, p > 0.05	p < 0.05, p < 0.01, p < 0.001	p < 0.05, p < 0.02	p < 0.01, p < 0.001	None	None	a = 0.005
